# Supplementary material for: Bombyx mori C-Type Lectin 16 Inhibits BmNPV Proliferation by Degrading Viral Protein Bm9 via Ubiquitin–Proteasome System
Source: Biomolecules. 2026 Jun 17;16(6):890. doi: 10.3390/biom16060890 (PMC13297094; doi:10.3390/biom16060890)
Supplement: Supplementary file 1 [file biomolecules-16-00890-s001.zip]

Archive with 8 entries (8 files):
- Fig. S1. Original Images for Western Blots.pdf
- Fig. S2. Expression and purification of recombinant BmCTL16 protein.tif
- Table S1 List of the primers used in this study for plasmid construction.xlsx
- Table S2 List of siRNA Sequence.xlsx
- Table S3 List of the primers used in this study for Real-Time PCR.xlsx
- Table S4. Transcriptomic and proteomic analysis of BmCTL16 expression upon BmNPV infection.xlsx
- Table S5 Liquid Chromatography-Tandem Mass Spectrometry data for screening BmNPV proteins interacting with BmCTL16.xlsx
- Table S6. List of genes positively correlated with BmCTL16 expression identified by transcriptomic analysis.xlsx
