# Supplementary material for: Bombyx mori C-Type Lectin 16 Inhibits BmNPV Proliferation by Degrading Viral Protein Bm9 via Ubiquitin–Proteasome System
Source: Biomolecules. 2026 Jun 17;16(6):890. doi: 10.3390/biom16060890 (PMC13297094; doi:10.3390/biom16060890)
Supplement: Supplementary file 1 [file biomolecules-16-00890-s001.zip › Table S1 List of the primers used in this study for plasmid construction.xlsx]

## Sheet: Table S1
Table S1. List of the primers used in this study for plasmid construction
Primer name	Sequences（5’→3’）	Purpose
BmCTL16-F1	acagttgaacagcatctgttcgaatttaaagcttATGGATAAACCTACCCCCA	pIZ-CTL16-Myc
BmCTL16-R1	atgagtttctgctccatggatccaactcttaagttaggATTGGTATAT	pIZ-CTL16-Myc
BmCTL16-F2	tcgaatttaaagcttGGTACCATGGATAAACCTACCCCCACCA	pIZ-CTL16-Flag
BmCTL16-R2	gtcatccttgtaatcgaattcAACTCTTAAGTTAGGATTGGTATATCTGACG	pIZ-CTL16-Flag
Bm9-F1	cagcatctgttcgaatttaaagcttATGAATCTCAAAGTGATATTAACGC	pIZ-Bm9-Flag
Bm9-R1	tgagtttctgctccatggatccTTTAAATTTAAAAATAAATAAAATAGTTAATAGCTGT	pIZ-Bm9-Flag
Bm9-F2	aacagcatctgttcgaatttaaagcttGGTACCATGAATCTCAAAGTGATATTAACGC	pIZ-Bm9-Myc
Bm9-R2	cgtcatccttgtaatcgaattcTTTAAATTTAAAAATAAATAAAATAGTTAATAGCTGT	pIZ-Bm9-Myc
BmCTL16-F4	gacgacgacaaggccatggctgatatcggatccGATAAACCTACCCCCACCA	pET-30a-CTL16
BmCTL16-R4	ggtggtggtgctcgagtgcggccgcaagcttAACTCTTAAGTTAGGATTGGTATAT	pET-30a-CTL16
VP39-F1	caaggccatggctgatatcggatccAGAGTTAACCGCTGCATTTTCGCG	pET-30a-VP39
VP39-R1	ggtgctcgagtgcggccgcaagcttGTCGTTTCGCAAAAAGTTGTTTT	pET-30a-VP39
dsBmCTL16-F	TAATACGACTCACTATAGGGGTTCCCCAATGGACGCATCC	RNA interference
dsBmCTL16-R	TAATACGACTCACTATAGGGGTGGACACCGTCGTTGTAGAAG	RNA interference
Flag-F	GATCCGATTACAAGGATGACGACGATAAGT	Synthetic tag
Flag-R	CTAGACTTATCGTCGTCATCCTTGTAATCG	Synthetic tag
Myc-F	AGCTTATGGAGCAGAAACTCATCTCTGAAGAGGATCTGC	Synthetic tag
Myc-R	GATCCCAGATCCTCTTCAGAGATGAGTTTCTGCTCCATA	Synthetic tag
Note: Abbreviations: F, forward; R, reverse; Lowercase letters represent 15-25 bp extensions complementary to the vector ends；Restriction enzymes sites were underlined.
