# Supplementary material for: Bombyx mori C-Type Lectin 16 Inhibits BmNPV Proliferation by Degrading Viral Protein Bm9 via Ubiquitin–Proteasome System
Source: Biomolecules. 2026 Jun 17;16(6):890. doi: 10.3390/biom16060890 (PMC13297094; doi:10.3390/biom16060890)
Supplement: Supplementary file 1 [file biomolecules-16-00890-s001.zip › Table S2 List of siRNA Sequence.xlsx]

## Sheet: Table S2
Table S2. List of siRNA Sequence
Name	Sequences（5’→3’）	Purpose
siBmCTL16-S	GACCUGACUUACUACCUAACG	RNA interference
siBmCTL16-A	UUAGGUAGUAAGUCAGGUCGG	RNA interference
siBm9-S	GGUUUAAUUUAUAAUAAUAAU	RNA interference
siBm9-A	UAUUAUUAUAAAUUAAACCUU	RNA interference
Note: Abbreviations: S, SS Sequence; R, AS Sequence.
