# Supplementary material for: Bombyx mori C-Type Lectin 16 Inhibits BmNPV Proliferation by Degrading Viral Protein Bm9 via Ubiquitin–Proteasome System
Source: Biomolecules. 2026 Jun 17;16(6):890. doi: 10.3390/biom16060890 (PMC13297094; doi:10.3390/biom16060890)
Supplement: Supplementary file 1 [file biomolecules-16-00890-s001.zip › Table S3 List of the primers used in this study for Real-Time PCR.xlsx]

## Sheet: Table S3
Table S3. List of the primers used in this study for Real-Time PCR.
Primer name	Sequences（5’→3’）	Purpose
BmCTL16-F3	GGGAGCTGATACAAGGAGGC	Real-Time PCR
BmCTL16-R3	ACGTATTTGAGGAGGGCGTC	Real-Time PCR
Bm9-F3	AGGGTGAGGAAGAGCCCAAT	Real-Time PCR
Bm9-R3	ATCGTCCGGCCTTACAAACC	Real-Time PCR
VP39-F2	CAACTTTTTGCGAAACGACTT	Real-Time PCR
VP39-R2	GGCTACACCTCCACTTGCTT	Real-Time PCR
DNA-BmGAPDH-F1	CATTCCGCGTCCCTGTTGCTAAT	Real-Time PCR
DNA-BmGAPDH-R1	GCTGCCTCCTTGACCTTTTGC	Real-Time PCR
BmGAPDH-F2	CGATTCAACATTCCAGAGCA	Real-Time PCR
BmGAPDH-R2	GAACACCATAGCAAGCACGAC	Real-Time PCR
Note: Abbreviations: F, forward; R, reverse.
