# Supplementary material for: Bombyx mori C-Type Lectin 16 Inhibits BmNPV Proliferation by Degrading Viral Protein Bm9 via Ubiquitin–Proteasome System
Source: Biomolecules. 2026 Jun 17;16(6):890. doi: 10.3390/biom16060890 (PMC13297094; doi:10.3390/biom16060890)
Supplement: Supplementary file 1 [file biomolecules-16-00890-s001.zip › Table S4. Transcriptomic and proteomic analysis of BmCTL16 expression upon BmNPV infection.xlsx]

## Sheet: Sheet1
Table S4. Transcriptomic and proteomic analysis of BmCTL16 expression upon BmNPV infection
Description	Analysis method	Data source	Accession	Expression P50-	Expression P50+	Expression BC9-	Expression BC9+	P50+ VS P50-	BC9+ VS BC9-
C-type lectin 16	Proteome	doi.org/10.1016/j.jprot.2017.06.007	Bm_nscaf2887_010	1.00412	0.756517	1.46282	0.754523	0.753414	0.515801
	Transcriptome	doi.org/10.1371/journal.pone.0155341	BGIBMGA007553	0.178715	0.141254	0.36473	0.227855	0.790383	0.624723
Note: P50 and BC9, two silkworm strains; (−) uninfected, (+) BmNPV‑infected.
