# Supplementary material for: Bombyx mori C-Type Lectin 16 Inhibits BmNPV Proliferation by Degrading Viral Protein Bm9 via Ubiquitin–Proteasome System
Source: Biomolecules. 2026 Jun 17;16(6):890. doi: 10.3390/biom16060890 (PMC13297094; doi:10.3390/biom16060890)
Supplement: Supplementary file 1 [file biomolecules-16-00890-s001.zip › Table S5 Liquid Chromatography-Tandem Mass Spectrometry data for screening BmNPV proteins interacting with BmCTL16.xlsx]

## Sheet: Table S4
Table S5. Liquid Chromatography-Tandem Mass Spectrometry data for screening BmNPV proteins interacting with BmCTL16
Gene_Name	Annotated Sequence	Theo. MH+ [Da]	PEP	q-Value	Confidence	Positions in Master Proteins	Description	Sum PEP Score	Coverage	MW [kDa]
gp37	[R].VVPHTLCGAGSNDR.[N]	1482.71	0.00429272	0.000337041	High	NP_047468.1 [106-119]	GP37 [Bombyx mori nucleopolyhedrovirus]	2.367	5	33.8
Orf_9	[K].VFINEANVYNK.[W]	1310.67	0.00524792	0.000337041	High	NP_047423.1 [135-145]	AcMNPV orf17 [Bombyx mori nucleopolyhedrovirus]	2.28	5	24
