# Supplementary material for: Bombyx mori C-Type Lectin 16 Inhibits BmNPV Proliferation by Degrading Viral Protein Bm9 via Ubiquitin–Proteasome System
Source: Biomolecules. 2026 Jun 17;16(6):890. doi: 10.3390/biom16060890 (PMC13297094; doi:10.3390/biom16060890)
Supplement: Supplementary file 1 [file biomolecules-16-00890-s001.zip › Table S6. List of genes positively correlated with BmCTL16 expression identified by transcriptomic analysis.xlsx]

## Sheet: Sheet1
Table S6. List of genes positively correlated with BmCTL16 expression identified by transcriptomic analysis
gene_id	gene_description	oeCTL16_1	oeCTL16_2	oeCTL16_3	Control_1	Control_2	Control_3	oeCTL16	Control	oeCTL16 vs Control	log2FoldChange	pvalue	siCTL16_1	siCTL16_2	siCTL16_3	Control_1	Control_2	Control_3	siCTL16	Control	siCTL16 vs Control	log2FoldChange	pvalue	tf_family	oeCTL16_1_count	oeCTL16_2_count	oeCTL16_3_count	siCTL16_1_count	siCTL16_2_count	siCTL16_3_count	Control_1_count	Control_2_count	Control_3_count	oeCTL16_1_fpkm	oeCTL16_2_fpkm	oeCTL16_3_fpkm	siCTL16_1_fpkm	siCTL16_2_fpkm	siCTL16_3_fpkm	Control_1_fpkm	Control_2_fpkm	Control_3_fpkm
105842703	prostatic acid phosphatase, transcript variant X4	1168.53	1233.17	1333.86	1023.15	970.78	876.81	1245.19	956.91	1.30126	0.38	0	578.943	638.969	783.229	1018.75	965.428	872.405	667.047	952.195	0.700536	-0.514457	0.000841637	Acid_phosphat_A	1350	1173	1478	648	719	755	1027	825	876	22.85	24.05	26	11.3472	12.39	15.3157	20.01	18.99	17.11
105842517	peroxisomal membrane protein PEX16	613.69	648.65	838.4	556.9	548.34	554.51	700.25	553.25	1.2657	0.34	0.01	328.783	332.371	503.134	554.511	545.321	551.726	388.096	550.519	0.704963	-0.506632	0.00569096	-	709	617	929	368	374	485	559	466	554	10.56	11.14	14.38	5.67281	5.67348	8.66096	9.59	9.44	9.52
101747095	lipoma-preferred partner homolog	1117.46	1063.91	1175.03	1001.23	929.59	942.87	1118.8	957.9	1.16797	0.22	0.04	713.852	758.054	885.93	996.929	924.471	938.134	785.945	953.178	0.824553	-0.279309	0.045644	LIM	1291	1012	1302	799	853	854	1005	790	942	18.44	17.51	19.33	11.8083	12.4055	14.6208	16.52	15.34	15.53
101745881	glycogen-binding subunit 76A, transcript variant X2	282.18	336.41	294.21	256.04	256.52	167.15	304.27	226.57	1.34294	0.43	0.02	83.9825	114.641	67.4303	254.936	255.107	166.315	88.6847	225.453	0.393363	-1.34103	1.05845e-07	-	326	320	326	94	129	65	257	218	167	4.82	5.73	5.01	1.43708	1.94076	1.15117	4.37	4.38	2.85
101745728	OTU domain-containing protein 7B	997.15	1022.91	966.55	849.8	836.63	729.67	995.54	805.37	1.23613	0.31	0.01	599.492	623.861	619.321	846.15	832.024	726.008	614.225	801.394	0.766446	-0.383522	0.00522991	OTU	1152	973	1071	671	702	597	853	711	729	10.21	10.45	9.87	6.15426	6.33605	6.3431	8.7	8.57	7.46
101745405	plexin domain-containing protein 2, transcript variant X1	780.75	888.34	892.55	618.67	633.07	591.54	853.88	614.43	1.38971	0.47	0	299.299	341.258	309.142	616.013	629.576	588.574	316.566	611.388	0.517783	-0.948965	1.20739e-10	PSI	902	845	989	335	384	298	621	538	591	7.78	8.83	8.87	2.99012	3.37289	3.0813	6.17	6.31	5.88
101745353	ubiquitin-conjugating enzyme E2 G2	355.75	297.52	415.14	259.02	196.51	259.24	356.14	238.26	1.49475	0.58	0	133.121	141.302	180.506	257.912	195.426	257.937	151.643	237.092	0.639596	-0.649534	0.00180513	UQ_con	411	283	460	149	159	174	260	167	259	5.68	4.74	6.61	2.13046	2.23724	2.8821	4.14	3.14	4.13
101745255	MPN domain-containing protein CG4751, transcript variant X1	562.63	602.39	607.37	483.18	477.74	435.4	590.8	465.44	1.26934	0.34	0.01	259.988	320.818	363.086	481.105	475.108	433.215	314.631	463.142	0.679339	-0.559159	0.00101023	Mov34	650	573	673	291	361	350	485	406	435	7.9	8.44	8.5	3.66064	4.46888	5.10042	6.79	6.71	6.1
101744686	hillarin, transcript variant X1	209.47	222.87	223.81	156.41	144.73	123.11	218.72	141.42	1.5466	0.63	0	64.3271	87.0918	91.2902	155.739	143.937	122.495	80.903	140.724	0.574907	-0.800697	0.000950098	-	242	212	248	72	98	88	157	123	123	2.5	2.65	2.66	0.768145	1.02888	1.08759	1.86	1.72	1.46
101744568	calcium/calmodulin-dependent protein kinase type 1	1108.81	1076.53	1301.37	906.59	875.47	877.81	1162.23	886.62	1.31085	0.39	0	513.723	558.098	706.462	902.692	870.641	873.4	592.761	882.244	0.671879	-0.575112	0.000184942	Pkinase	1281	1024	1442	575	628	681	910	744	877	13.88	13.44	16.24	6.44585	6.92787	8.84369	11.35	10.96	10.96
101744292	leptin receptor gene-related protein, transcript variant X2	1641.14	1589.56	1629.87	1430.61	1421.46	1381.27	1620.19	1411.11	1.14817	0.2	0.04	1031.91	1034.44	1312.3	1424.47	1413.62	1374.34	1126.22	1404.14	0.802067	-0.318904	0.0227718	-	1896	1512	1806	1155	1164	1265	1436	1208	1380	38.65	37.34	38.26	24.3592	24.1581	30.9062	33.69	33.48	32.46
101743919	E3 ubiquitin-protein ligase trul-1, transcript variant X7	843.07	826.32	1023.41	824.89	647.19	759.7	897.6	743.93	1.20657	0.27	0.04	394.003	412.353	528.031	821.35	643.619	755.885	444.796	740.285	0.600844	-0.737142	9.76728e-06	-	974	786	1134	441	464	509	828	550	759	4.89	4.78	5.91	2.28938	2.37042	3.06106	4.78	3.75	4.39
101743486	ubiquitin-conjugating enzyme E2 R2	425	443.65	535.17	398.5	328.3	364.34	467.94	363.71	1.28657	0.36	0.01	239.44	252.388	308.105	396.788	326.49	362.506	266.644	361.928	0.736733	-0.443661	0.0111554	UQ_con	491	422	593	268	284	297	400	279	364	4.2	4.37	5.27	2.37089	2.47243	3.04374	3.94	3.24	3.59
101743473	putative phospholipase B-like lamina ancestor, transcript variant X1	515.02	516.19	610.98	456.28	427.14	344.32	547.39	409.25	1.33754	0.42	0	259.095	295.934	357.899	454.322	424.788	342.588	304.31	407.233	0.747262	-0.421607	0.0214046	-	595	491	677	290	333	345	458	363	344	8.56	8.55	10.12	4.3141	4.87489	5.94546	7.58	7.1	5.71
101742601	tyrosine-protein kinase Shark	643.12	646.55	694.01	582.81	511.87	464.43	661.23	519.7	1.27233	0.35	0.01	358.266	405.243	362.049	580.302	509.044	462.096	375.186	517.147	0.725492	-0.462757	0.00334486	Pkinase_Tyr	743	615	769	401	456	349	585	435	464	6.65	6.67	7.16	3.71464	4.15686	3.74517	6.03	5.3	4.79
101742566	F-actin-monooxygenase Mical, transcript variant X1	1328.66	1386.66	1376.28	1194.5	1187.29	839.77	1363.87	1073.86	1.27006	0.35	0.01	742.441	835.37	590.274	1189.37	1180.75	835.556	722.695	1068.56	0.676327	-0.563074	0.00158276	LIM	1535	1319	1525	831	940	569	1199	1009	839	7.73	8.04	7.98	4.32743	4.81709	3.43253	6.95	6.91	4.87
101742557	MICAL-like protein 1, transcript variant X1	364.41	296.47	399.8	220.17	252.99	264.24	353.56	245.8	1.43841	0.53	0	123.294	160.853	198.141	219.225	251.596	262.916	160.763	244.579	0.657303	-0.608047	0.00403984	CH	421	282	443	138	181	191	221	215	264	3.17	2.57	3.47	1.07515	1.3877	1.72384	1.92	2.2	2.29
101742307	integral membrane protein GPR180	199.95	179.77	240.96	152.43	163.56	152.14	206.89	156.04	1.32588	0.41	0.03	102.745	60.431	137.973	151.771	162.66	151.376	100.383	155.269	0.646508	-0.63366	0.0195309	-	231	171	267	115	68	133	153	139	152	1.74	1.56	2.1	0.898654	0.522915	1.20398	1.33	1.43	1.32
101741597	aryl-hydrocarbon-interacting protein-like 1	148.88	155.59	150.71	107.59	108.26	100.09	151.73	105.31	1.44079	0.53	0.01	52.7124	44.4346	63.2807	107.133	107.66	99.5896	53.4759	104.794	0.510295	-0.97455	0.000253079	FKBP_C	172	148	167	59	50	61	108	92	100	4.33	4.51	4.37	1.53575	1.28075	1.83938	3.13	3.15	2.9
101739554	probable multidrug resistance-associated protein lethal(2)03659, transcript variant X1	2511.91	2713.39	2705.63	2358.12	2295.74	1579.45	2643.64	2077.77	1.27234	0.35	0.01	1419.66	1952.46	1396.33	2347.99	2283.09	1571.52	1589.48	2067.54	0.768781	-0.378944	0.0361491	ABC_membrane	2902	2581	2998	1589	2197	1346	2367	1951	1578	14.56	15.69	15.63	8.2474	11.2215	8.09305	13.67	13.31	9.13
101738278	monocarboxylate transporter 7, transcript variant X3	1523.42	1621.1	1677.71	1402.72	1339.09	871.8	1607.41	1204.54	1.33446	0.42	0.01	570.009	646.967	604.798	1396.69	1331.71	867.425	607.258	1198.61	0.506636	-0.980619	4.35511e-08	MFS_1	1760	1542	1859	638	728	583	1408	1138	871	19.87	21.09	21.81	7.45311	8.36905	7.88968	18.3	17.47	11.35
101738251	putative inactive tyrosine-protein kinase Wsck	265.73	250.21	335.72	261.02	210.63	188.17	283.89	219.94	1.29076	0.37	0.04	167.072	140.413	177.394	259.896	209.469	187.228	161.626	218.864	0.738476	-0.439375	0.0325081	Pkinase_Tyr	307	238	372	187	158	171	262	179	188	3.73	3.5	4.69	2.34782	1.95213	2.4871	3.66	2.95	2.63
101737612	lysophospholipid acyltransferase 5	1487.06	1562.22	1688.54	1324.02	1399.1	1389.28	1579.27	1370.8	1.15208	0.2	0.05	877.349	916.241	1228.27	1318.33	1391.39	1382.3	1007.29	1364.01	0.738477	-0.438197	0.0042387	MBOAT	1718	1486	1871	982	1031	1184	1329	1189	1388	14.06	14.73	15.92	8.31601	8.59192	11.6153	12.52	13.23	13.11
101736885	all trans-polyprenyl-diphosphate synthase PDSS2	472.61	464.67	504.48	438.35	385.96	365.34	480.59	396.55	1.21193	0.28	0.04	218.891	269.273	367.236	436.466	383.831	363.502	285.133	394.6	0.722589	-0.471392	0.0181347	-	546	442	559	245	303	354	440	328	365	9.1	8.92	9.68	4.22327	5.13988	7.06903	8.44	7.43	7.02
101736643	myosin heavy chain, non-muscle, transcript variant X1	4528.7	5354.25	4990.7	4412.39	4407.92	3302.04	4957.88	4040.78	1.22696	0.3	0.02	3293.19	3704.07	2701.36	4393.43	4383.63	3285.46	3232.87	4020.84	0.804029	-0.31438	0.0476619	Myosin_head	5232	5093	5530	3686	4168	2604	4429	3746	3299	23.6	27.82	25.92	17.1984	19.1376	14.075	22.99	22.97	17.17
101736518	motile sperm domain-containing protein 2	927.9	980.86	1234.59	943.45	727.2	797.73	1047.78	822.79	1.27345	0.35	0.01	436.888	495.89	664.966	939.395	723.194	793.729	532.581	818.772	0.650463	-0.622386	0.000514447	Motile_Sperm	1072	933	1368	489	558	641	947	618	797	12.93	13.64	17.15	6.10405	6.85442	9.26917	13.15	10.14	11.09
101736506	peptidyl-prolyl cis-trans isomerase FKBP8, transcript variant X1	963.39	1010.29	1050.48	909.58	769.56	720.66	1008.06	799.93	1.26019	0.33	0.01	544.993	557.21	630.733	905.668	765.321	717.045	577.645	796.011	0.725674	-0.463555	0.00201233	FKBP_C	1113	961	1164	610	627	608	913	654	720	15.74	16.46	17.1	8.92359	9.0262	10.3036	14.86	12.57	11.75
101735961	lipopolysaccharide-induced tumor necrosis factor-alpha factor homolog	470.01	526.7	546.9	423.41	416.55	252.23	514.54	364.06	1.41334	0.5	0	254.628	280.826	271.796	421.587	414.257	250.966	269.083	362.27	0.742771	-0.428017	0.0375273	-	543	501	606	285	316	262	425	354	252	11.04	12.34	12.81	5.9961	6.54243	6.38556	9.95	9.79	5.91
101735701	TBC1 domain family member 23	701.98	648.65	798.69	596.75	558.93	496.46	716.44	550.71	1.30094	0.38	0	451.183	395.468	466.825	594.189	555.853	493.964	437.825	548.002	0.798948	-0.324354	0.0344794	TBC	811	617	885	505	445	450	599	475	496	14.84	13.68	16.83	9.56259	8.29225	9.87122	12.62	11.82	10.47
100862768	suppressor of cytokine signaling 5	762.57	731.7	719.27	553.91	555.4	432.4	737.85	513.91	1.43576	0.52	0	384.175	332.371	307.067	551.535	552.342	430.227	341.204	511.368	0.667239	-0.582151	0.000595824	-	881	696	797	430	374	296	556	472	432	202.74	194.03	190.6	102.378	87.6267	81.6399	147.26	147.69	114.7
100462672	flavin-dependent monooxygenase FMO3, transcript variant X2	1181.51	1278.37	1213.83	1073.96	1075.5	768.71	1224.57	972.72	1.25891	0.33	0.01	640.59	659.409	504.171	1069.34	1069.58	764.848	601.39	967.923	0.62132	-0.685306	7.2993e-05	FMO-like	1365	1216	1345	717	742	486	1078	914	768	20.36	21.97	20.84	11.0626	11.266	8.68655	18.5	18.53	13.21
100216352	autophagy related protein Atg6	553.1	567.7	577.59	532.99	428.32	399.37	566.13	453.56	1.24819	0.32	0.02	320.742	348.367	359.974	530.703	425.959	397.362	343.028	451.341	0.760018	-0.39693	0.0178004	-	639	540	640	359	392	347	535	364	399	24.97	25.56	25.99	14.5119	15.5934	16.2492	24.06	19.34	17.99
100037430	glycerol-3-phosphate dehydrogenase, transcript variant X1	421.54	510.93	525.24	430.38	416.55	348.32	485.9	398.42	1.21957	0.29	0.05	299.299	370.584	235.487	428.531	414.257	346.572	301.79	396.453	0.761226	-0.391327	0.0414582	DAO	487	486	582	335	417	227	432	354	348	4.99	6.04	6.2	3.55355	4.35293	2.78944	5.1	4.94	4.12
767624	C-type lectin 16, transcript variant X1	57805	60615.6	50828.4	839.84	967.25	926.85	56416.3	911.31	61.9069	5.95	0	372.561	313.708	333.002	836.23	961.918	922.199	339.757	906.782	0.374684	-1.41565	4.46358e-22	-	66782	57658	56321	417	353	321	843	822	926	2611.3	2731.14	2288.6	16.8695	14.053	15.0434	37.94	43.7	41.78
692983	uridine-cytidine kinase 2, transcript variant X2	667.36	595.03	682.27	560.89	530.69	528.49	648.22	540.02	1.20036	0.26	0.03	400.257	423.906	421.18	558.479	527.767	525.833	415.114	537.36	0.772507	-0.372735	0.00888298	-	771	566	756	448	477	406	563	451	528	3.49	3.1	3.55	2.09558	2.1957	2.20002	2.93	2.77	2.75
692846	surfeit 4-like protein	1678.36	1755.66	1694.85	1437.59	1630.91	1354.25	1709.62	1474.25	1.15965	0.21	0.04	913.087	1008.66	1016.64	1431.41	1621.92	1347.45	979.464	1466.93	0.667699	-0.582457	1.33424e-05	SURF4	1939	1670	1878	1022	1135	980	1443	1386	1353	41.11	42.9	41.38	22.4197	24.502	24.9045	35.22	39.96	33.1
